# Supplementary material for: Chicken Astro virus (CAstV): Isolation and characterization of new strains in broiler flocks with poor performance
Source: Vet Res Commun. 2023 Mar 28;47(3):1535–45. doi: 10.1007/s11259-023-10109-x (PMC10484817; doi:10.1007/s11259-023-10109-x)
Supplement: Supplementary file 1 — Supplementary file1 (TXT 11 KB) [file 11259_2023_10109_MOESM1_ESM.txt]

LOCUS       Eg/SCU-1-CAstV-ORF1b/2021 330 bp    RNA     linear   VRL
            12-JAN-2022
DEFINITION  Avastrovirus 3 strain Chicken Astrovirus.
ACCESSION   Eg/SCU-1-CAstV-ORF1b/2021
VERSION
KEYWORDS    .
SOURCE      Avastrovirus 3
  ORGANISM  Avastrovirus 3
            Viruses; Riboviria; Orthornavirae; Pisuviricota; Stelpaviricetes;
            Stellavirales; Astroviridae; Avastrovirus.
REFERENCE   1  (bases 1 to 330)
  AUTHORS   Elfeil,W.K., Abdelgayed,S.S., Al-Mokaddem,A.K., Hamoud,M.M.,
            Khalifa,R.A. and Abdallah,A.
  TITLE     Mapping Astrovirus in poultry
  JOURNAL   unpublished
REFERENCE   2  (bases 1 to 330)
  AUTHORS   Elfeil,W.K., Abdelgayed,S.S., Al-Mokaddem,A.K., Hamoud,M.M.,
            Khalifa,R.A. and Abdallah,A.
  TITLE     Direct Submission
  JOURNAL   Submitted (12-JAN-2022) Avian and Rabbit Medicine Department;
            Faculty of Veterinary Medicine, Suez Canal University, No.13 Avian
            and Rabbit Medicine Department, Ismailia, Ismailia 41522, Egypt
COMMENT     Bankit Comment: ALT
            EMAIL:wael.elfeil@gmail.com,remo251283@yahoo.com
            Bankit Comment: TOTAL # OF SEQS:4
            
            ##Assembly-Data-START##
            Sequencing Technology :: Sanger dideoxy sequencing
            ##Assembly-Data-END##
FEATURES             Location/Qualifiers
     source          1..330
                     /organism="Avastrovirus 3"
                     /mol_type="genomic RNA"
                     /strain="Chicken Astrovirus"
                     /host="Chicken"
                     /db_xref="taxon:1239439"
                     /country="Egypt"
                     /collection_date="April 2021"
                     /group="Avian Medicine"
     gene            <1..>330
                     /gene="ORF1b"
                     /note="ORF1b_RNA-dependent RNA polymerase gene"
     CDS             <1..>330
                     /gene="ORF1b"
                     /note="ORF1b_RNA-dependent RNA polymerase gene"
                     /codon_start=1
                     /product="ORF 1b"
                     /translation="RRLEKIKNAQFVEMDWTRFDGTIPKALFWRIRQIRFFFLAPRYK
                     TEDNKELFDWYTKNLLEKIIVLPTGEVCHVKRGNPSGQFSTTVDNNMCNVWFTTFEIA
                     WLHRKQKG"
BASE COUNT       97 a     67 c     80 g     86 t
ORIGIN      
        1 cggaggttgg agaagattaa aaatgctcag ttcgtagaaa tggattggac tcgctttgat
       61 ggtaccattc caaaagcact cttctggcgt atccggcaga tcaggttctt cttcttggca
      121 ccccggtata agaccgagga taataaagaa ctgtttgatt ggtatacaaa gaacttgctg
      181 gagaaaatta tcgtgttacc aaccggagag gtgtgccacg ttaaaagagg aaatccttct
      241 gggcagttct ccaccacagt tgacaacaat atgtgcaatg tatggttcac cacttttgaa
      301 attgcatggc tccaccgcaa gcagaaaggt
//
LOCUS       Eg/SCU-2-CAstV-ORF1b/2021 330 bp    RNA     linear   VRL
            12-JAN-2022
DEFINITION  Avastrovirus 3 strain Chicken Astrovirus.
ACCESSION   Eg/SCU-2-CAstV-ORF1b/2021
VERSION
KEYWORDS    .
SOURCE      Avastrovirus 3
  ORGANISM  Avastrovirus 3
            Viruses; Riboviria; Orthornavirae; Pisuviricota; Stelpaviricetes;
            Stellavirales; Astroviridae; Avastrovirus.
REFERENCE   1  (bases 1 to 330)
  AUTHORS   Elfeil,W.K., Abdelgayed,S.S., Al-Mokaddem,A.K., Hamoud,M.M.,
            Khalifa,R.A. and Abdallah,A.
  TITLE     Mapping Astrovirus in poultry
  JOURNAL   unpublished
REFERENCE   2  (bases 1 to 330)
  AUTHORS   Elfeil,W.K., Abdelgayed,S.S., Al-Mokaddem,A.K., Hamoud,M.M.,
            Khalifa,R.A. and Abdallah,A.
  TITLE     Direct Submission
  JOURNAL   Submitted (12-JAN-2022) Avian and Rabbit Medicine Department;
            Faculty of Veterinary Medicine, Suez Canal University, No.13 Avian
            and Rabbit Medicine Department, Ismailia, Ismailia 41522, Egypt
COMMENT     Bankit Comment: ALT
            EMAIL:wael.elfeil@gmail.com,remo251283@yahoo.com
            Bankit Comment: TOTAL # OF SEQS:4
            
            ##Assembly-Data-START##
            Sequencing Technology :: Sanger dideoxy sequencing
            ##Assembly-Data-END##
FEATURES             Location/Qualifiers
     source          1..330
                     /organism="Avastrovirus 3"
                     /mol_type="genomic RNA"
                     /strain="Chicken Astrovirus"
                     /host="Chicken"
                     /db_xref="taxon:1239439"
                     /country="Egypt"
                     /collection_date="April 2021"
                     /group="Avian Medicine"
     gene            <1..>330
                     /gene="ORF1b"
                     /note="ORF1b_RNA-dependent RNA polymerase gene"
     CDS             <1..>330
                     /gene="ORF1b"
                     /note="ORF1b_RNA-dependent RNA polymerase gene"
                     /codon_start=1
                     /product="ORF 1b"
                     /translation="RRLEKIKNAQFVEMDWTRFDGTIPKALFWRIRQIRFFFLAPRYK
                     TEDNKELFDWYTKNLLEKIIVLPTGEVCHVKRGNPSGQFSTTVDNNMCNVWFTTFEIA
                     WLHRKQKG"
BASE COUNT       97 a     67 c     80 g     86 t
ORIGIN      
        1 cggaggttgg agaagattaa aaatgctcag ttcgtagaaa tggattggac tcgctttgat
       61 ggtaccattc caaaagcact cttctggcgt atccggcaga tcaggttctt cttcttggca
      121 ccccggtata agaccgagga taataaagaa ctgtttgatt ggtatacaaa gaacttgctg
      181 gagaaaatta tcgtgttacc aaccggagag gtgtgccacg ttaaaagagg aaatccttct
      241 gggcagttct ccaccacagt tgacaacaat atgtgcaatg tatggttcac cacttttgaa
      301 attgcatggc tccaccgcaa gcagaaaggt
//
LOCUS       Eg/SCU-3-CAstV-ORF1b/2021 330 bp    RNA     linear   VRL
            12-JAN-2022
DEFINITION  Avastrovirus 3 strain Chicken Astrovirus.
ACCESSION   Eg/SCU-3-CAstV-ORF1b/2021
VERSION
KEYWORDS    .
SOURCE      Avastrovirus 3
  ORGANISM  Avastrovirus 3
            Viruses; Riboviria; Orthornavirae; Pisuviricota; Stelpaviricetes;
            Stellavirales; Astroviridae; Avastrovirus.
REFERENCE   1  (bases 1 to 330)
  AUTHORS   Elfeil,W.K., Abdelgayed,S.S., Al-Mokaddem,A.K., Hamoud,M.M.,
            Khalifa,R.A. and Abdallah,A.
  TITLE     Mapping Astrovirus in poultry
  JOURNAL   unpublished
REFERENCE   2  (bases 1 to 330)
  AUTHORS   Elfeil,W.K., Abdelgayed,S.S., Al-Mokaddem,A.K., Hamoud,M.M.,
            Khalifa,R.A. and Abdallah,A.
  TITLE     Direct Submission
  JOURNAL   Submitted (12-JAN-2022) Avian and Rabbit Medicine Department;
            Faculty of Veterinary Medicine, Suez Canal University, No.13 Avian
            and Rabbit Medicine Department, Ismailia, Ismailia 41522, Egypt
COMMENT     Bankit Comment: ALT
            EMAIL:wael.elfeil@gmail.com,remo251283@yahoo.com
            Bankit Comment: TOTAL # OF SEQS:4
            
            ##Assembly-Data-START##
            Sequencing Technology :: Sanger dideoxy sequencing
            ##Assembly-Data-END##
FEATURES             Location/Qualifiers
     source          1..330
                     /organism="Avastrovirus 3"
                     /mol_type="genomic RNA"
                     /strain="Chicken Astrovirus"
                     /host="Chicken"
                     /db_xref="taxon:1239439"
                     /country="Egypt"
                     /collection_date="April 2021"
                     /group="Avian Medicine"
     gene            <1..>330
                     /gene="ORF1b"
                     /note="ORF1b_RNA-dependent RNA polymerase gene"
     CDS             <1..>330
                     /gene="ORF1b"
                     /note="ORF1b_RNA-dependent RNA polymerase gene"
                     /codon_start=1
                     /product="ORF 1b"
                     /translation="RRLEKIKNAQFVEMDWTRFDGTIPKALFWRIRQIRFFFLAPRYK
                     TEDNKELFDWYTKNLLEKIILLPTGEVCQVKRGNPSGQFSTTVDNNMCNVWLTTFEIA
                     WLHRKQKG"
BASE COUNT       99 a     65 c     79 g     87 t
ORIGIN      
        1 cggaggttgg agaagattaa aaacgctcag ttcgtagaaa tggattggac tcgctttgat
       61 ggtaccattc caaaagcact cttctggcgt atccggcaga tcaggttctt cttcttggca
      121 ccccggtata agaccgagga taataaagaa ctgtttgatt ggtatacaaa gaacttgctg
      181 gagaaaatta tcttgttacc aaccggagag gtgtgccaag ttaaaagagg aaatccttct
      241 gggcagttct ccaccacagt tgataacaat atgtgcaatg tatggttaac cacttttgaa
      301 attgcatggc tccaccgcaa gcagaaaggt
//
LOCUS       Eg/SCU-4-CAstV-ORF1b/2021 330 bp    RNA     linear   VRL
            12-JAN-2022
DEFINITION  Avastrovirus 3 strain Chicken Astrovirus.
ACCESSION   Eg/SCU-4-CAstV-ORF1b/2021
VERSION
KEYWORDS    .
SOURCE      Avastrovirus 3
  ORGANISM  Avastrovirus 3
            Viruses; Riboviria; Orthornavirae; Pisuviricota; Stelpaviricetes;
            Stellavirales; Astroviridae; Avastrovirus.
REFERENCE   1  (bases 1 to 330)
  AUTHORS   Elfeil,W.K., Abdelgayed,S.S., Al-Mokaddem,A.K., Hamoud,M.M.,
            Khalifa,R.A. and Abdallah,A.
  TITLE     Mapping Astrovirus in poultry
  JOURNAL   unpublished
REFERENCE   2  (bases 1 to 330)
  AUTHORS   Elfeil,W.K., Abdelgayed,S.S., Al-Mokaddem,A.K., Hamoud,M.M.,
            Khalifa,R.A. and Abdallah,A.
  TITLE     Direct Submission
  JOURNAL   Submitted (12-JAN-2022) Avian and Rabbit Medicine Department;
            Faculty of Veterinary Medicine, Suez Canal University, No.13 Avian
            and Rabbit Medicine Department, Ismailia, Ismailia 41522, Egypt
COMMENT     Bankit Comment: ALT
            EMAIL:wael.elfeil@gmail.com,remo251283@yahoo.com
            Bankit Comment: TOTAL # OF SEQS:4
            
            ##Assembly-Data-START##
            Sequencing Technology :: Sanger dideoxy sequencing
            ##Assembly-Data-END##
FEATURES             Location/Qualifiers
     source          1..330
                     /organism="Avastrovirus 3"
                     /mol_type="genomic RNA"
                     /strain="Chicken Astrovirus"
                     /host="Chicken"
                     /db_xref="taxon:1239439"
                     /country="Egypt"
                     /collection_date="April 2021"
                     /group="Avian Medicine"
     gene            <1..>330
                     /gene="ORF1b"
                     /note="ORF1b_RNA-dependent RNA polymerase gene"
     CDS             <1..>330
                     /gene="ORF1b"
                     /note="ORF1b_RNA-dependent RNA polymerase gene"
                     /codon_start=1
                     /product="ORF 1b"
                     /translation="RRLEKIKNAQFVEMDWTRFDGTIPKALFWRIRQIRFFFLAPRYK
                     TEDNKELFDWYTKNLLEKIILLPTGEVCQVKRGNPSGQFSTTVDNNMCNVWLTTFEIA
                     WLHRKQKG"
BASE COUNT       99 a     65 c     79 g     87 t
ORIGIN      
        1 cggaggttgg agaagattaa aaacgctcag ttcgtagaaa tggattggac tcgctttgat
       61 ggtaccattc caaaagcact cttctggcgt atccggcaga tcaggttctt cttcttggca
      121 ccccggtata agaccgagga taataaagaa ctgtttgatt ggtatacaaa gaacttgctg
      181 gagaaaatta tcttgttacc aaccggagag gtgtgccaag ttaaaagagg aaatccttct
      241 gggcagttct ccaccacagt tgataacaat atgtgcaatg tatggttaac cacttttgaa
      301 attgcatggc tccaccgcaa gcagaaaggt
//
